# Supplementary material for: Plasma flow distal to tourniquet placement provides a physiological mechanism for tissue salvage
Source: PLoS One. 2020 Dec 21;15(12):e0244236. doi: 10.1371/journal.pone.0244236 (PMC7752148; doi:10.1371/journal.pone.0244236)
Supplement: S1 File — (XLSX) [file pone.0244236.s002.xlsx]

## Sheet: Figure 1
		Total Radiant Efficiency [p/s] / [µW/cm²]
Time	Location	84	83	82	81	124	123	122	121	120
Tourniquet On	dT	1990000000	1500000000	1024000000	663900000	377300000	219100000	244700000	61300000	26410000
Tourniquet On	pT	4822000000	967900000	2681000000	1482000000	1067000000	2158000000	1480000000	817600000	1092000000
Tourniquet On	dUT	6774000000	2358000000	7074000000	2553000000	2279000000	2558000000	3476000000	1907000000	2060000000
Tourniquet On	pUT	8936000000	2298000000	5599000000	2340000000	2292000000	3378000000	3632000000	1577000000	1705000000
Tourniquet Released	dT	1803000000	1388000000	669400000	694100000	778800000	767500000	1020000000	332300000	234400000
Tourniquet Released	pT	3027000000	1265000000	1063000000	1131000000	2047000000	1482000000	2385000000	962700000	1374000000
Tourniquet Released	dUT	4481000000	1906000000	2464000000	1766000000	2454000000	1975000000	3020000000	2217000000	2165000000
Tourniquet Released	pUT	4361000000	2302000000	1950000000	1570000000	2588000000	3615000000	3330000000	1505000000	1688000000

## Sheet: Figure 4
+T/+HBOT	+T/-HBOT	-T/-HBOT
8	11	0
10	14	0
6	14	0
8	8	0
10	12	0
11	11	0
6	15	0
14	14	0

## Sheet: Figure 5
Total Radiant Efficiency [p/s] / [µW/cm²]
+T/+HBOT	+T/-HBOT	-T/+HBOT	-T/-HBOT
1110000000	2192000000	3617000000	1106000000
2148000000	727200000	3612000000	1288000000
1887000000	391000000	2511000000	351100000
1154000000	607200000	791800000	786700000
569200000	627900000	608500000	659000000
963200000	618500000	1986000000	767400000
260400000	894200000	1610000000	490300000
1570000000	577400000	741900000	838500000
1482000000		588200000
532500000		700600000
