# Supplementary material for: Plasma flow distal to tourniquet placement provides a physiological mechanism for tissue salvage
Source: PLoS One. 2020 Dec 21;15(12):e0244236. doi: 10.1371/journal.pone.0244236 (PMC7752148; doi:10.1371/journal.pone.0244236)
Supplement: S2 File — (XLSX) [file pone.0244236.s003.xlsx]

## Sheet: 1
Slide: 1
Image: 00
elapsed (secs)	LT	RT		Biostats
0	26870	15001
1	25799	14185
2	24762	14389
3	25698	14341
4	24354	14089		Gender	M
5	25628	14853		Age	32
6	24973	14253		Weight	184
7	24513	13355		Height	72
8	25255	14247		BMI	24.9522
9	25472	15115		Blood pressure pre
10	23799	14785		Blood pressure post
11	24771	15658		Pulse pre	66
12	26263	14827		Pulse post	79
13	25090	12589		Respiratory rate pre	16
14	24084	15000		Respiratory rate post	16
15	24122	14716		Temp pre	98.6
16	27059	14373		Tem post	98.6
17	27001	14373		O2 sat pre	99
18	25624	15967		O2 sat post	99
19	26281	15258
20	25955	14193
21	24554	14971
22	24888	14683
23	24034	15057
24	24110	15117
25	22029	14975		Tourniquet arm	L
26	22698	22883
27	24456	34788
28	23662	59763
29	23631	72895
30	23534	87398
31	25373	102073
32	23525	124332
33	23437	151510
34	23800	180040
35	25969	210285
36	23856	243817
37	24901	305529
38	26628	330341
39	22941	355975
40	23139	377984
41	23109	401519
42	23196	416628
43	24760	438696
44	25266	455724
45	23292	466788
46	25963	492639
47	25023	501070
48	26314	505367
49	25583	508775
50	25798	518397
51	25549	524457
52	26387	531201
53	25814	527339
54	25736	530364
55	27338	524646
56	27670	523881
57	26742	523215
58	26825	522929
59	26289	521936
60	27569	513692
61	26203	516249
62	27186	513991
63	26963	512580
64	26762	509389
65	28945	510539
66	30635	510776
67	28534	503190
68	28437	490667
69	28318	488616
70	26870	482499
71	28333	480278
72	27608	474573
73	29764	469229
74	27169	451932
75	25999	448448
76	25901	442249
77	26032	438629
78	26443	434933
79	24845	431051
80	24296	423701
81	25649	417916
82	25066	410564
83	25601	405207
84	25599	403323
85	25031	398649
86	25409	395737
87	25727	391525
88	26639	388050
89	26594	382365
90	25885	383837
91	23225	378814
92	23051	376753
93	25006	370570
94	25670	370812
95	24632	368264
96	23176	366136
97	23792	363923
98	22485	358203
99	24472	352923
100	22791	354563
101	24546	351742
102	24152	340557
103	24799	339574
104	22907	339098
105	23650	336805
106	23448	334899
107	24054	326635
108	23716	327117
109	29897	203037
110	27750	202885
111	28893	202618
112	23015	186046
113	27511	184905
114	27237	185574
115	29123	184022
116	32295	180971
117	38238	184831
118	42690	185986
119	64362	180971
120	76075	177404
121	88351	181062
122	101193	180765
123	112561	181880
124	125260	180509
125	135897	180098
126	147409	177448
127	152285	175390
128	169838	175685
129	170852	172462
130	176939	171091
131	180871	171031
132	185535	171884
133	189187	168199
134	189192	168125
135	198965	168907
136	199267	164210
137	210014	169367
138	213045	165349
139	216586	166348
140	222420	164984
141	220630	163150
142	225801	160627
143	228004	162123
144	232477	160684
145	234210	158623
146	239486	157333
147	236824	158057
148	241140	155742
149	235206	155624
150	241088	156378
151	229219	142539
152	225475	139094
153	225024	139346
154	222333	135680
155	222469	134017
156	223893	131596
157	223881	129162
158	222443	128749
159	220491	127167
160	220195	124578
161	221799	124555
162	222585	123272
163	223556	121180
164	219209	119054
165	224551	116440
166	220881	114366
167	221524	114506
168	220691	111057
169	216099	109070
170	217833	107978
171	217782	106464
172	215183	105863
173	217766	104066
174	217094	103788
175	217476	101524
176	218214	103332
177	218337	102689
178	221121	103658
179	219715	101598
180	221468	102157
181	220878	101850
182	221085	98341
183	222197	100131
184	219735	100326
185	222764	101736
186	219235	97714
187	220268	96665
188	219513	97245
189	210371	89703
190	207336	88961
191	204854	85830
192	202182	82602
193	203253	83193
194	205922	82571
195	199005	82275
196	197016	81509
197	195191	78265
198	197659	81009
199	193144	78690
200	195625	79696
201	197555	76962
202	190452	75291
203	193496	74912
204	189268	74563
205	189427	73275
206	186019	72070
207	188585	70154
208	189048	70727
209	187205	70218
210	188557	70979
211	190317	71487
212	191849	73009
213	194209	72036
214	192803	70064
215	195198	71747
216	194221	69482
217	196212	72872

## Sheet: 2
Slide: 2
Image: 00
elapsed (secs)	LT	RT		Biostats
0	30919	287396
1	30074	287745
2	29090	287080
3	28111	287273
4	30400	287485		Gender	M
5	30016	286998		Age	42
6	31015	288822		Weight	210
7	30558	287619		Height	74
8	29119	288168		BMI	26.9595
9	28465	284689		Blood pressure pre	130/80
10	29092	286084		Blood pressure post
11	28192	288696		Pulse pre	93
12	30161	288846		Pulse post	86
13	28385	285487		Respiratory rate pre	18
14	29012	286552		Respiratory rate post	18
15	29592	284919		Temp pre	99
16	29211	286803		Tem post	99
17	27957	285975		O2 sat pre	96
18	28666	288994		O2 sat post	96
19	33426	296639
20	34354	297884
21	37842	300965
22	39244	305750
23	43257	312475
24	44343	323220
25	51899	345040		Tourniquet arm	L
26	63343	375422
27	80166	411166
28	155896	518117
29	203580	574300
30	255042	630089
31	302004	684525
32	355601	741533
33	402523	791512
34	449795	830020
35	494738	864457
36	532553	889955
37	599997	937195
38	625141	948898
39	646808	962947
40	652510	959607
41	666204	965528
42	677908	973233
43	686806	979904
44	698631	985226
45	704849	987287
46	719717	994699
47	722971	996411
48	726568	1001167
49	729618	1000800
50	731425	1000055
51	734643	996808
52	731815	996528
53	734747	997361
54	733299	992314
55	731224	990343
56	728837	986868
57	725090	985334
58	718605	978828
59	720825	976610
60	715790	973312
61	717319	970874
62	717361	969508
63	719238	972347
64	717628	968773
65	715757	966666
66	715460	965241
67	716748	966400
68	713975	966891
69	716071	963375
70	712921	965097
71	711019	962975
72	713015	959389
73	707764	955323
74	705930	951479
75	704936	947361
76	703314	946564
77	701407	947862
78	683181	931085
79	684295	929171
80	680642	928583
81	678598	926345
82	673929	922977
83	671591	918209
84	672620	920009
85	671254	927301
86	674185	920979
87	671220	920565
88	676166	920894
89	674831	921262
90	674882	917665
91	673632	917451
92	671370	914054
93	676949	916137
94	671287	910843
95	674466	911673
96	675325	913651
97	674265	913727
98	674426	913901
99	676932	914942
100	676135	918240
101	675958	915825
102	677997	917349
103	678575	916040
104	681418	917821
105	678264	919627
106	679308	919228
107	680721	917940
108	680506	915893
109	644919	886422
110	658069	891754
111	660981	891214
112	659648	890763
113	659653	889842
114	662963	889846
115	660260	884903
116	671680	891061
117	671077	886257
118	661187	889144
119	649096	883737
120	644214	879049
121	647291	881097
122	643778	883150
123	641169	879561
124	643888	878850
125	640599	878205
126	640429	877992
127	637222	878368
128	629842	873750
129	629841	877031
130	631716	878537
131	628841	876000
132	628158	879737
133	625742	877355
134	623168	877189
135	626983	877641
136	618018	874406
137	616042	878542
138	611643	873331
139	603281	870748
140	588967	853505
141	582491	854033
142	578862	853542
143	574688	850810
144	572275	848187
145	566006	836680
146	556947	823123
147	557737	819362
148	554926	812978
149	556127	812651
150	559914	808324
151	554484	806318
152	553048	803084
153	544235	790553
154	543074	794777
155	525665	770094
156	522440	765572
157	528487	768000
158	511263	754255
159	523821	767591
160	524977	773912
161	527466	772068
162	545228	786270
163	558544	793640
164	612490	835183
165	599355	814152
166	606644	814928
167	632826	839811
168	632849	838700
169	635417	839929
170	630798	835716
171	628570	831536
172	624987	829367
173	622148	826152
174	604642	810088
175	600753	800919
176	598251	799921
177	602371	799421
178	596590	797251
179	598118	794964
180	600292	790056
181	600460	790903
182	590362	783387
183	587829	781862
184	585024	776362
185	582785	772407
186	579932	767518
187	576546	761327
188	575585	761057
189	576960	761015
190	572628	754544
191	560073	746086
192	564353	745895
193	562553	741593
194	554806	737402
195	552172	738012
196	550430	735276
197	545065	730592
198	545541	725564
199	542581	729380
200	535659	721931
201	531924	720884
202	525557	714536
203	518002	714324
204	523559	714143
205	520645	718256
206	501055	699625
207	500106	698519
208	497408	693330
209	490589	689937
210	487835	691672
211	484813	684235
212	486647	685291
213	482111	681571
214	480260	684089
215	476555	681959
216	475799	676722
217	475661	675089

## Sheet: 3
Slide: 3
Image: 00
elapsed (secs)	LT	RT		Biostats
0	22367	16381
1	19429	15443
2	20065	15718
3	19202	13053
4	19106	13462		Gender	M
5	20054	14247		Age	63
6	20850	14283		Weight	135
7	20840	14548		Height	62
8	19868	12945		BMI	24.6891
9	20915	14235		Blood pressure pre	110/70
10	23478	17053		Blood pressure post
11	22175	15574		Pulse pre	76
12	20671	18344		Pulse post	78
13	20846	18309		Respiratory rate pre	16
14	25331	18038		Respiratory rate post
15	21467	17904		Temp pre	98.6
16	22422	16314		Tem post
17	21783	16540		O2 sat pre	97
18	22089	16748		O2 sat post	97
19	20360	16184
20	21347	15601
21	30469	17218
22	50632	17240
23	80854	16779
24	134803	16766
25	211552	14895		Tourniquet arm	R
26	312196	15378
27	418191	16912
28	621734	17474
29	709802	15979
30	802547	15392
31	899263	14983
32	998249	15468
33	1098255	16482
34	1178350	15691
35	1231005	15766
36	1260689	16933
37	1288001	18156
38	1291074	18867
39	1288717	18609
40	1289185	18960
41	1280632	21748
42	1272054	18463
43	1269846	17757
44	1258643	17777
45	1247160	17965
46	1230653	17009
47	1229694	17042
48	1219855	17897
49	1214115	17521
50	1210199	17658
51	1205458	17667
52	1200115	15927
53	1195601	16200
54	1186526	16099
55	1172299	17332
56	1162031	16979
57	1156946	17151
58	1151864	17435
59	1133394	17452
60	1119988	17127
61	1113405	19914
62	1106921	20331
63	1092074	17172
64	1074994	17544
65	1068613	17637
66	1062130	17237
67	1058118	17494
68	1048448	17378
69	1034936	17369
70	1025426	17780
71	1011983	15631
72	1001649	15557
73	977790	14409
74	972778	15232
75	964573	14439
76	958610	16646
77	954723	17530
78	947277	17815
79	940143	18001
80	934976	18244
81	918170	18260
82	889263	17280
83	877241	17389
84	871667	17553
85	867565	15377
86	862447	16853
87	851591	15383
88	850413	17122
89	849005	17350
90	838832	16864
91	838241	17514
92	832027	16207
93	826025	16945
94	818937	16383
95	815516	15389
96	811142	14466
97	809660	17738
98	808582	17849
99	806669	17795
100	804888	18626
101	802198	18683
102	801902	19898
103	791759	17406
104	791060	16861
105	784458	17096
106	773809	15201
107	772124	15299
108	771711	17151
109	673984	18418
110	683479	18027
111	682844	16910
112	678851	16967
113	674295	16920
114	679521	15044
115	677669	14874
116	677810	16611
117	680585	15475
118	695689	16828
119	694168	14523
120	691446	16182
121	687492	18312
122	683946	18380
123	679435	19847
124	671787	19392
125	657387	20177
126	653676	45182
127	651916	82365
128	650955	151247
129	649632	168529
130	647535	185588
131	642331	202285
132	639566	220547
133	638257	244010
134	636391	262169
135	632963	279937
136	628316	294898
137	619293	327432
138	623957	341737
139	616124	352814
140	616368	366801
141	618009	380965
142	613884	393120
143	617345	401528
144	608797	410647
145	617139	414923
146	609252	410028
147	600550	423446
148	597170	429739
149	595237	435296
150	586217	441702
151	584442	447989
152	582476	448840
153	578624	455067
154	576187	454146
155	565903	455121
156	560656	451706
157	556279	450781
158	552979	450350
159	548262	449165
160	550926	453924
161	548412	449026
162	546550	449293
163	543236	451591
164	534302	448806
165	533907	447252
166	519089	439272
167	512142	437389
168	505229	436043
169	503911	434860
170	503374	434648
171	503016	429642
172	503551	432793
173	501042	432903
174	500116	431949
175	495354	428750
176	491775	424950
177	491703	421405
178	491025	415236
179	486121	409487
180	484319	407325
181	485441	406698
182	477512	400214
183	477708	402009
184	474167	401700
185	468493	400559
186	463316	401591
187	446803	392818
188	444282	394146
189	441091	393161
190	440664	393783
191	442689	398674
192	441693	398224
193	439954	399597
194	441910	400391
195	438251	398727
196	439718	399955
197	436930	400938
198	437359	404547
199	442067	411289
200	451210	417126
201	450232	417377
202	451754	418775
203	453498	416832
204	453568	416379
205	449271	412237
206	447261	411589
207	433204	397059
208	429794	392120
209	425187	385461
210	421353	385960
211	421417	383359
212	419064	381861
213	422369	381658
214	422059	376116
215	417094	375333
216	415713	370731
217	414274	376027

## Sheet: 4
Slide: 4
Image: 00
elapsed (secs)	LT	RT		Biostats
0	26061	204443
1	25084	207579
2	25831	210904
3	24941	214337
4	23807	211905		Gender	F
5	25013	212782		Age	35
6	25489	211337		Weight	125
7	25910	211155		Height	66
8	24100	199645		BMI	20.1733
9	23870	195100		Blood pressure pre	118/77
10	22432	193668		Blood pressure post
11	22513	193082		Pulse pre	81
12	22233	191795		Pulse post
13	21978	189311		Respiratory rate pre	16
14	22391	190426		Respiratory rate post
15	23233	189241		Temp pre	99.3
16	24932	188754		Tem post
17	22358	188702		O2 sat pre	99
18	21632	184826		O2 sat post	99
19	22566	183221
20	22427	179965
21	21011	179085
22	20986	183705
23	23515	183472
24	23808	183414
25	25283	186318		Tourniquet arm	L
26	25400	187542
27	25255	185070
28	24322	185059
29	26057	186656
30	23174	173442
31	23254	168621
32	22942	167358
33	23100	167182
34	22561	164144
35	22628	165471
36	24485	160898
37	24639	162874
38	22548	162990
39	22532	160920
40	21173	160277
41	21266	156067
42	22033	157798
43	22426	154593
44	21648	156957
45	21971	158686
46	24843	161454
47	25766	158741
48	23905	160204
49	25325	162577
50	25452	162085
51	26035	160892
52	25853	160148
53	22768	151319
54	22442	147780
55	23846	142796
56	22852	137874
57	22790	139630
58	21499	136003
59	24549	133803
60	24448	136002
61	23170	135775
62	22632	135131
63	22059	133478
64	21797	128511
65	21902	130933
66	22697	131150
67	24478	130993
68	23024	131383
69	23923	133296
70	25910	131321
71	25393	131868
72	25807	135642
73	23553	124793
74	24802	119813
75	21701	121414
76	21592	121149
77	21696	120758
78	22332	114623
79	22947	116233
80	21908	119332
81	21945	117728
82	22539	114128
83	22309	112635
84	20858	112632
85	21403	114986
86	22068	113871
87	23216	112739
88	21296	113350
89	21338	114911
90	22531	118812
91	24283	118566
92	23661	111723
93	22269	117084
94	22750	117758
95	26117	115400
96	23740	102109
97	23596	101632
98	22815	101590
99	23055	99006
100	22687	98487
101	23835	97287
102	23315	97678
103	24437	97836
104	21852	96551
105	20973	92889
106	20926	93261
107	20996	91151
108	21551	90656
109	23468	81935
110	22948	80950
111	22749	78314
112	21492	81817
113	22820	81035
114	23351	80327
115	23972	78370
116	22944	77906
117	21615	76617
118	22611	72730
119	38488	74390
120	53115	76749
121	66900	75584
122	75924	77667
123	81966	78104
124	93083	80422
125	98750	80790
126	101091	82567
127	102959	83699
128	113310	84510
129	114521	84540
130	109334	76755
131	108516	75971
132	105952	75890
133	108759	72417
134	106467	71060
135	109080	70321
136	111625	69647
137	110936	66770
138	110246	64144
139	113458	64471
140	112430	63378
141	112116	62100
142	118515	62779
143	117191	60325
144	120969	60130
145	121320	64209
146	130071	66259
147	127509	65498
148	131848	64912
149	133586	65812
150	133352	65387
151	132877	64924
152	125097	58415
153	125870	58490
154	126890	58629
155	123408	53880
156	123340	51544
157	122452	53114
158	122649	52564
159	124184	53225
160	127105	53259
161	122608	49961
162	122916	51836
163	123108	49459
164	126673	47643
165	122133	47569
166	122993	50208
167	121959	47339
168	124215	49296
169	129574	50360
170	132898	51781
171	134178	52538
172	134461	52507
173	134930	53908
174	134276	53729
175	125910	47569
176	125559	46812
177	121893	43852
178	122687	42561
179	124774	44935
180	123811	44499
181	125966	40873
182	124865	44058
183	119238	40865
184	122010	40732
185	123185	40488
186	121682	40800
187	122428	40404
188	123584	40337
189	124774	40402
190	124518	41211
191	127552	44106
192	131436	43972
193	131119	43873
194	131068	43872
195	129551	43289
196	130960	44298
197	123511	39944
198	121511	39472
199	122544	38111
200	121420	38547
201	121887	38055
202	122047	38505
203	123706	38762
204	123628	38009
205	122298	38833
206	117697	36939
207	117573	35861
208	118266	35053
209	119326	33735
210	121967	35650
211	122516	36669
212	126449	38024
213	125975	36897
214	125434	37707
215	130302	38988
216	130659	40010
217	129981	39515

## Sheet: 5
Slide: 5
Image: 02
elapsed (secs)	LT	RT		Biostats
0	195748	44967
1	202007	48806
2	203717	58985
3	204166	68333
4	203688	77753		Gender	F
5	202317	90721		Age	28
6	203997	109148		Weight	167
7	203730	125843		Height	70.5
8	199650	154105		BMI	23.6207
9	200330	183283		Blood pressure pre	105/76
10	198995	245660		Blood pressure post
11	199714	278863		Pulse pre	85
12	203152	305909		Pulse post
13	202620	327872		Respiratory rate pre
14	205953	348778		Respiratory rate post
15	205849	365775		Temp pre	96.4
16	207595	384926		Tem post
17	208183	398681		O2 sat pre	98
18	204774	399687		O2 sat post
19	205771	431276
20	204168	443258
21	203522	457161
22	204085	465763
23	203297	475353
24	202452	490470
25	204005	500844		Tourniquet arm	L
26	202597	505171
27	200583	515540
28	199816	529349
29	197881	534539
30	199711	542260
31	200556	547538
32	203604	552402
33	203880	557922
34	205663	559450
35	206799	559675
36	208475	567395
37	206575	556500
38	205276	559277
39	204824	558487
40	204437	557356
41	204120	562801
42	204472	564412
43	203629	561059
44	205323	562335
45	203357	560216
46	200635	566007
47	200926	564202
48	199683	564837
49	199241	564462
50	200529	566901
51	201671	567618
52	205000	568071
53	206128	567782
54	206825	561511
55	204197	548601
56	204881	545859
57	205850	546313
58	204846	541584
59	204403	538980
60	203597	539117
61	203695	539835
62	203890	536812
63	203513	538361
64	199955	537168
65	202310	534278
66	199152	530768
67	197332	527797
68	201671	527406
69	201177	528534
70	201221	524429
71	203115	522350
72	203307	523433
73	208052	518750
74	200707	504551
75	206087	497021
76	203707	496849
77	204389	490865
78	202905	490952
79	203729	491510
80	203233	488469
81	204771	487430
82	204775	482127
83	202594	484502
84	198212	479417
85	199085	478964
86	198091	477326
87	199817	480695
88	201680	478719
89	200718	480140
90	203449	480662
91	206572	476487
92	207562	476675
93	209148	474958
94	206303	458632
95	204352	455098
96	204201	455683
97	205279	452439
98	205149	451059
99	205310	448265
100	205540	452019
101	203764	449372
102	201254	447683
103	197398	446398
104	201072	444680
105	199056	447573
106	199107	447238
107	201382	446271
108	204468	443966
109	203493	405325
110	205887	413077
111	203575	410768
112	203036	411254
113	200216	409305
114	198438	406579
115	197023	407834
116	197440	407862
117	199207	409868
118	202652	410663
119	206634	413062
120	206052	410065
121	208307	411634
122	205818	400488
123	205562	396562
124	205372	392153
125	201724	387036
126	204198	387236
127	204797	388075
128	208727	387649
129	210564	387693
130	215868	388980
131	226570	390554
132	235394	389117
133	246569	389012
134	258071	392325
135	270883	391601
136	285922	390298
137	310512	392146
138	321183	393481
139	333116	388504
140	341433	386491
141	339927	377012
142	343815	373290
143	348347	367900
144	352747	367438
145	355678	367664
146	367372	369349
147	367224	366563
148	376773	364133
149	377002	366304
150	382890	361857
151	381389	360467
152	385035	360126
153	388657	357309
154	393310	362133
155	402658	359242
156	407466	360554
157	410353	358906
158	412460	360755
159	416359	357373
160	414120	354748
161	409645	341798
162	408656	337613
163	410630	337886
164	412424	338583
165	414214	335630
166	414596	333653
167	415773	329590
168	418897	330440
169	421281	331935
170	419411	332342
171	419001	331702
172	417846	328344
173	422031	329245
174	425766	332989
175	424936	331309
176	425897	328487
177	433036	331208
178	430723	331586
179	436000	331380
180	435964	329748
181	438338	329622
182	421431	313001
183	422108	313658
184	422204	308839
185	420683	306555
186	420965	308692
187	420186	305474
188	419591	303738
189	417973	304271
190	422369	302286
191	420914	300645
192	420012	296775
193	417522	297676
194	416890	294419
195	420256	297958
196	419893	298071
197	420559	296586
198	422587	296600
199	425368	298502
200	429138	294180
201	426681	292642
202	424984	291442
203	414996	277750
204	417565	274614
205	414408	271935
206	411155	269001
207	409249	267561
208	408599	267985
209	411561	269688
210	409172	270550
211	407904	263790
212	410584	266349
213	407700	263979
214	405189	260096
215	401535	260959
216	404734	259084
217	407486	260776

## Sheet: 6
Slide: 6
Image: 00
elapsed (secs)	LT	RT		Biostats
0	19919	14047
1	20268	13753
2	20876	14419
3	23612	16804
4	23804	29197		Gender	M
5	23657	70229		Age	74
6	23657	145841		Weight	155
7	25621	242016		Height	66
8	24385	350270		BMI	25.0149
9	23890	440604		Blood pressure pre	148/70
10	22419	635302		Blood pressure post	139/78
11	23802	739393		Pulse pre	89
12	22141	837992		Pulse post	72
13	21181	929862		Respiratory rate pre	16
14	23794	1032623		Respiratory rate post	16
15	23806	1110471		Temp pre	98.9
16	23881	1175909		Tem post	98.7
17	24073	1234290		O2 sat pre	96
18	22005	1265507		O2 sat post	96
19	23371	1310245
20	22688	1305605
21	23282	1290023
22	23390	1279158
23	24222	1256797
24	25062	1233569
25	24453	1204153		Tourniquet arm	L
26	25564	1183821
27	26330	1166488
28	22880	1135073
29	20866	1127131
30	23540	1126966
31	23780	1124985
32	22986	1125340
33	23214	1124207
34	19897	1122585
35	22417	1117131
36	23561	1112070
37	20640	1100329
38	20640	1089013
39	22905	1083052
40	24009	1068434
41	24528	1053632
42	24744	1046029
43	24768	1033629
44	21576	1004940
45	23755	984119
46	24054	959919
47	21924	943609
48	22033	928062
49	23205	914545
50	23945	903346
51	21413	897191
52	20909	890871
53	22841	885897
54	22069	867416
55	22510	863865
56	23750	853102
57	23994	845389
58	23785	842267
59	24952	835915
60	19852	810942
61	23243	799010
62	23327	792176
63	22883	782027
64	23337	759426
65	23253	753708
66	22014	737699
67	19782	724441
68	21303	716483
69	19947	705040
70	22889	697409
71	23177	692531
72	22253	680799
73	23189	661344
74	23926	656129
75	25501	648031
76	22713	630091
77	23050	621263
78	22654	612570
79	20562	604450
80	22098	596926
81	23296	590239
82	22584	584207
83	20002	577172
84	22148	569082
85	20252	565062
86	21883	562674
87	20719	553840
88	21339	553591
89	22531	550683
90	23669	547267
91	25139	537405
92	26474	531035
93	22840	511221
94	22056	509732
95	22822	505112
96	22138	504030
97	23173	505682
98	23224	502567
99	23015	501672
100	21271	501836
101	21271	499675
102	19711	503403
103	22184	501351
104	21150	491447
105	22830	491479
106	24076	490082
107	23884	489810
108	21223	484466
109	23191	405032
110	23008	408655
111	23284	411654
112	23875	408205
113	24499	405156
114	26755	402769
115	23119	388012
116	22017	384515
117	22713	378486
118	20722	376635
119	19780	366172
120	22905	362003
121	20340	358217
122	19464	353023
123	20802	348017
124	19806	342125
125	22559	344595
126	21779	345826
127	29218	345706
128	73810	347076
129	111426	347049
130	146886	347354
131	169035	345020
132	177716	329964
133	196335	329059
134	204457	326689
135	211176	324644
136	224558	322261
137	238659	323476
138	243344	317805
139	244251	322648
140	248010	319201
141	246414	315863
142	247717	315134
143	247074	315210
144	244942	316229
145	246481	316910
146	248955	317365
147	249498	316474
148	250291	314798
149	252704	310959
150	244377	289643
151	244218	285163
152	252046	278777
153	252307	278421
154	252266	275213
155	263924	269993
156	261038	267440
157	261432	268210
158	259433	264614
159	262882	266556
160	263088	266597
161	266204	265706
162	268506	266578
163	272941	263563
164	270372	265928
165	267025	262516
166	258470	251182
167	253161	247498
168	248489	240915
169	249323	239739
170	248850	234949
171	247918	234428
172	247957	233146
173	249054	228729
174	247684	228117
175	247966	228585
176	249490	224709
177	253450	228357
178	254788	232287
179	256116	233900
180	260313	235052
181	262234	236548
182	261986	235303
183	259681	233844
184	246682	219594
185	245812	216017
186	244976	214951
187	243989	215493
188	242838	214832
189	242116	212896
190	241581	214043
191	239175	209417
192	241985	209740
193	242414	206356
194	241448	206887
195	241961	210278
196	240122	208709
197	244111	211022
198	245558	209811
199	243719	207989
200	230554	195016
201	229242	195569
202	227348	192127
203	225134	187869
204	227070	188897
205	227664	189505
206	223526	187077
207	221897	184929
208	222432	181600
209	222403	183439
210	223288	187792
211	223888	183756
212	225900	184308
213	228944	185006
214	228949	184821
215	229143	186724
216	229366	184419
217	226140	185209

## Sheet: 7
Slide: 7
Image: 00
elapsed (secs)	LT	RT		Biostats
0	24018	260238
1	20501	327098
2	23756	396105
3	20182	452758
4	20025	526701		Gender	M
5	20661	568678		Age	27
6	23271	601060		Weight	170
7	22267	610822		Height	65
8	20083	607918		BMI	28.2864
9	20035	600011		Blood pressure pre	133/92
10	20224	563540		Blood pressure post	120/78
11	20911	553314		Pulse pre	73
12	20257	547194		Pulse post	69
13	22030	549940		Respiratory rate pre	16
14	20494	559906		Respiratory rate post	16
15	23143	590443		Temp pre	98.9
16	22994	627578		Tem post	99
17	24127	669327		O2 sat pre	99
18	23527	707693		O2 sat post	97
19	24206	761170
20	23905	764343
21	20785	765367
22	22840	752501
23	19964	734855
24	22037	715824
25	21185	703689		Tourniquet arm	L
26	21544	690834
27	20443	685898
28	20638	659944
29	19754	644238
30	20259	644244
31	19087	630514
32	20731	633718
33	21359	621587
34	22367	619191
35	23104	607109
36	20932	604813
37	25208	589487
38	18509	558421
39	20849	555988
40	23959	546728
41	20407	537987
42	22214	534033
43	21554	523436
44	21635	515495
45	20243	511534
46	20443	495196
47	20928	483921
48	20858	486017
49	22126	479030
50	21010	470816
51	23391	463338
52	23865	459400
53	23693	450102
54	23864	440623
55	21164	410975
56	22098	401964
57	20515	394802
58	19945	381950
59	20233	381424
60	21346	375080
61	19786	371736
62	24043	369892
63	20405	362875
64	20282	355705
65	20392	351676
66	20200	343148
67	19404	343450
68	20192	336133
69	20214	332964
70	23466	332982
71	22794	320625
72	23617	322332
73	20164	298117
74	21551	294044
75	20298	292507
76	19979	283931
77	20753	282097
78	21420	280599
79	19704	278606
80	21219	274944
81	20954	274762
82	19965	273788
83	20033	272423
84	19939	270780
85	20420	271090
86	21115	274449
87	20966	268672
88	24482	271821
89	22922	268101
90	20258	254223
91	18966	242328
92	21467	237192
93	20219	238072
94	20146	235289
95	20098	232934
96	19993	230396
97	20041	227192
98	19950	225832
99	20046	222852
100	20330	221535
101	18644	222437
102	21140	219750
103	23401	221225
104	22945	223108
105	23590	218053
106	24409	219205
107	21286	202439
108	21225	205450
109	19964	177649
110	20146	181149
111	19978	182822
112	19491	184336
113	20115	182839
114	23893	180512
115	24277	182643
116	24456	182579
117	20175	170471
118	21219	168040
119	21187	161808
120	20817	159330
121	21401	164003
122	21305	159047
123	19820	158702
124	20108	158906
125	20208	152969
126	20448	150266
127	20065	150974
128	19994	145946
129	20448	146833
130	23297	145600
131	22493	144951
132	24709	145719
133	21253	132828
134	19878	127949
135	20078	124830
136	21296	123804
137	38013	126164
138	63317	125252
139	85741	123847
140	109983	123054
141	127197	120979
142	143641	121474
143	158355	119388
144	170307	118372
145	180425	120636
146	195292	121673
147	205566	122856
148	209222	125985
149	214947	126614
150	219941	124962
151	222203	125375
152	208666	114468
153	200995	113800
154	199906	111672
155	195225	109034
156	191149	107239
157	193910	104803
158	191895	102121
159	191010	99745
160	189766	97999
161	193300	96561
162	195050	97707
163	195307	98737
164	198018	95001
165	199910	98712
166	201309	100136
167	202929	99234
168	202286	99451
169	205108	102008
170	205429	101041
171	192402	97117
172	189740	93552
173	184927	88991
174	186363	88652
175	185014	87790
176	187696	86824
177	190248	87551
178	192126	86486
179	192316	87174
180	193990	86662
181	194200	85572
182	194670	87949
183	195310	87830
184	198496	87198
185	197752	90788
186	201766	92475
187	200777	90458
188	201777	89780
189	200663	90341
190	197199	90870
191	187276	78664
192	184738	80457
193	185800	80783
194	188553	83480
195	188069	82129
196	185619	81664
197	189892	81581
198	187809	78291
199	190196	77135
200	187170	77514
201	188821	78437
202	189217	79133
203	190216	80318
204	192946	78993
205	194128	79981
206	194099	79213
207	194686	76222
208	193594	78246
209	175135	66589
210	172349	64342
211	171503	67402
212	168583	64522
213	166928	61529
214	165123	62000
215	165033	64454
216	164899	62014
217	166184	59158

## Sheet: 8
Slide: 8
Image: 00
elapsed (secs)	LT	RT		Biostats
0	19732	10807
1	21614	12697
2	19874	10453
3	19826	10582
4	19786	10582		Gender	M
5	19340	11188		Age	23
6	19940	11368		Weight	213
7	20028	11719		Height	70
8	21000	11815		BMI	30.559
9	22082	13444		Blood pressure pre	125/88
10	21783	13945		Blood pressure post	115/78
11	22195	14233		Pulse pre	88
12	21333	11656		Pulse post	75
13	20739	11470		Respiratory rate pre
14	20836	10783		Respiratory rate post	16
15	20428	10807		Temp pre	96
16	20843	11671		Tem post	98
17	20663	12337		O2 sat pre	98
18	21087	13015		O2 sat post	98
19	20237	11439
20	19805	11366
21	19534	9935
22	19768	9941
23	20114	10382
24	20138	11522
25	24182	16209		Tourniquet arm	L
26	23504	19692
27	24450	28279
28	21250	54118
29	20842	73507
30	19790	93966
31	20738	121854
32	20435	148270
33	21203	187004
34	20406	231615
35	20328	287258
36	20000	345427
37	21604	515366
38	21700	599937
39	20692	685475
40	20238	757789
41	22401	820849
42	24567	867817
43	25259	904591
44	25928	933480
45	25991	947113
46	23303	971588
47	21518	980854
48	21029	986945
49	21141	995836
50	23147	997973
51	22559	995188
52	21074	997587
53	20888	999735
54	20870	1000852
55	21108	1001864
56	22093	1006025
57	23970	1006863
58	22542	1006277
59	23717	1001100
60	24485	996772
61	22159	978601
62	20791	970403
63	21300	961260
64	20965	941462
65	22873	933773
66	23713	923125
67	21334	919096
68	21250	903835
69	20386	893611
70	20116	877085
71	20236	867858
72	21553	863828
73	23022	854569
74	22038	841013
75	24882	824605
76	20288	804691
77	20475	788908
78	20259	769021
79	20898	756789
80	20976	740410
81	21993	729339
82	19900	707044
83	20272	696544
84	20230	679684
85	20830	675115
86	21694	664923
87	21436	656281
88	22301	648201
89	21485	638488
90	22651	632052
91	25694	617947
92	20759	598599
93	22014	587913
94	21939	583831
95	20582	578299
96	22322	576961
97	20549	567352
98	21671	566117
99	21243	565152
100	20352	549902
101	20088	542418
102	19934	537351
103	20702	531740
104	23793	524901
105	24441	518947
106	23787	512042
107	25901	502547
108	25578	497756
109	24707	440923
110	22682	444645
111	22649	443561
112	24453	444825
113	25341	442675
114	25388	437284
115	26343	434880
116	22196	417759
117	20873	413297
118	21118	409070
119	24559	401365
120	22232	403188
121	21672	401391
122	21483	404250
123	20563	399231
124	20876	392210
125	22380	396074
126	22231	395962
127	22240	391266
128	24760	393152
129	24966	391572
130	30858	391865
131	56805	383439
132	92766	379764
133	135812	375660
134	182348	375417
135	216693	375830
136	248752	373688
137	304310	373828
138	321704	370930
139	336916	370064
140	354063	369232
141	362019	366559
142	370786	361910
143	378165	369757
144	381540	365987
145	382884	369418
146	376526	366057
147	370675	362480
148	353303	341099
149	350473	339657
150	350365	337265
151	349147	332296
152	351202	331149
153	350346	327452
154	353775	327128
155	358940	321730
156	362824	321519
157	364000	319808
158	368790	317144
159	370565	318573
160	377188	320288
161	382446	322770
162	385587	321486
163	386114	320154
164	389916	317550
165	372603	301110
166	367799	294847
167	361331	288957
168	360351	285032
169	362927	283073
170	363649	281320
171	367108	277100
172	365490	276580
173	367302	267932
174	369860	267312
175	371152	263960
176	371543	261627
177	378806	263271
178	378371	262425
179	379489	260328
180	379399	259558
181	378699	261568
182	356883	241516
183	354470	235508
184	346934	231425
185	348964	235991
186	348484	231765
187	346519	229893
188	346092	225100
189	343841	224575
190	344731	222147
191	342788	219729
192	344931	214893
193	350726	217807
194	350789	218252
195	352971	219909
196	354369	219883
197	353386	221209
198	337214	209899
199	327288	201985
200	324578	197172
201	325851	199963
202	322441	197849
203	322216	197860
204	318937	193144
205	314914	187930
206	316990	190876
207	320003	186387
208	316247	187553
209	320943	188368
210	323017	190026
211	322723	191926
212	323677	192333
213	321120	190140
214	307632	178216
215	307303	175933
216	302420	175184
217	298976	172561

## Sheet: 9
Slide: 9
Image: 00
elapsed (secs)	LT	RT		Biostats
0	13864	22657
1	11140	20034
2	15733	20460
3	12097	21260
4	14923	22495		Gender	F
5	14731	23052		Age	28
6	13336	23085		Weight	130
7	13585	23986		Height	67
8	14254	22139		BMI	20.3587
9	11218	20121		Blood pressure pre	127/67
10	12455	20887		Blood pressure post	122/84
11	15518	21640		Pulse pre	75
12	20104	20762		Pulse post	69
13	25704	19983		Respiratory rate pre	16
14	41386	20363		Respiratory rate post	16
15	72831	20212		Temp pre	98
16	123716	20383		Tem post	98.4
17	212235	21794		O2 sat pre	99
18	291752	21457		O2 sat post	92
19	444276	20884
20	510084	24586
21	566690	24550
22	625488	24574
23	669652	25083
24	731714	25901
25	783211	26192		Tourniquet arm	R
26	854023	27519
27	915421	21608
28	1011547	22633
29	1048040	21052
30	1075008	22172
31	1091663	24501
32	1099059	23509
33	1100225	20513
34	1104795	20785
35	1112735	24645
36	1123728	20893
37	1137208	21159
38	1139425	24049
39	1142441	20575
40	1149823	22873
41	1158821	23161
42	1161080	27020
43	1158644	25411
44	1153816	27892
45	1146789	24320
46	1131747	23596
47	1118340	21983
48	1109306	21495
49	1090299	23734
50	1086501	21125
51	1067374	22873
52	1059375	20397
53	1040064	22176
54	1030703	20332
55	1014805	20602
56	1006649	22980
57	1004127	22739
58	992446	24463
59	983306	24603
60	968326	25201
61	962329	24609
62	949565	23515
63	938836	22036
64	916849	21617
65	909259	23996
66	902617	22883
67	891648	24319
68	882271	22296
69	865418	20683
70	863004	20758
71	853334	20716
72	846160	21188
73	835243	19119
74	826662	23263
75	826006	23754
76	816150	23896
77	815129	24217
78	807364	27158
79	794797	21898
80	777847	20855
81	775501	21654
82	755239	22612
83	748391	24159
84	743040	23205
85	731963	21092
86	725809	20679
87	724316	20086
88	717807	21573
89	707158	21944
90	703078	20454
91	691901	22449
92	687396	24194
93	682631	22488
94	678121	24800
95	676558	25166
96	672441	25973
97	659412	22178
98	653343	20644
99	649843	21100
100	643465	22099
101	633294	20176
102	634889	20555
103	626969	20076
104	619652	20638
105	614753	21608
106	612122	20538
107	607593	23884
108	603864	20529
109	494033	25161
110	499439	25599
111	499711	23957
112	493009	25498
113	481278	23273
114	474129	23987
115	471405	21273
116	465523	20906
117	470231	22454
118	466214	21911
119	466827	21073
120	466396	20646
121	465841	20438
122	463084	20749
123	460061	20156
124	458399	20657
125	465231	69523
126	464694	171513
127	469689	279054
128	475379	443194
129	477477	486271
130	472688	523120
131	471748	550069
132	458578	563173
133	454785	582253
134	452148	602144
135	452421	619875
136	450822	632397
137	452201	660384
138	451159	662660
139	449448	669013
140	446078	669205
141	451683	674343
142	450285	674546
143	450928	681099
144	451053	685431
145	452348	689223
146	452800	689357
147	449070	692099
148	444741	696040
149	427117	682899
150	425053	682341
151	419497	688534
152	423876	692304
153	421082	698217
154	419160	701609
155	416518	714333
156	417211	718129
157	414100	716916
158	413395	718219
159	409448	723360
160	410465	727517
161	411286	728812
162	415754	729258
163	412034	732769
164	402593	735756
165	399638	733489
166	388158	725814
167	381371	723726
168	381790	721337
169	377336	720033
170	376466	719900
171	373519	723184
172	373804	720967
173	371531	728398
174	367808	723668
175	365428	718239
176	365067	717832
177	367351	721631
178	365980	726081
179	366689	726765
180	367427	728224
181	369448	731255
182	362827	728951
183	352825	716553
184	347042	712268
185	344593	710457
186	345025	713818
187	344422	709162
188	345126	715632
189	346901	716154
190	341691	715147
191	340019	715047
192	340945	716266
193	338748	716481
194	337846	715656
195	345110	716387
196	343604	717572
197	341928	717702
198	340526	721217
199	340500	716500
200	322762	700064
201	324559	702438
202	317378	698619
203	319046	699746
204	317969	701014
205	321288	701984
206	319210	705809
207	319285	702468
208	317129	700880
209	313026	700719
210	317121	701866
211	319219	700808
212	316465	700518
213	317669	700037
214	321326	702154
215	321261	705721
216	320655	705478
217	318736	702672

## Sheet: 10
Slide: 10
Image: 00
elapsed (secs)	LT	RT		Biostats
0	306318	14444
1	409771	11958
2	496076	12395
3	561458	13363
4	608430	14738		Gender	M
5	647786	15582		Age	25
6	680539	15169		Weight	135
7	710930	17691		Height	66
8	725569	10971		BMI	21.7872
9	748894	14784		Blood pressure pre	130/62
10	797260	14414		Blood pressure post	119/54
11	815316	14941		Pulse pre	57
12	825940	13788		Pulse post	57
13	840939	13505		Respiratory rate pre	16
14	871233	13011		Respiratory rate post	16
15	888719	12592		Temp pre	98.6
16	910075	13076		Tem post	99.3
17	936719	12614		O2 sat pre	96
18	950610	12942		O2 sat post	97
19	979953	13848
20	994787	16271
21	996303	18032
22	997744	13369
23	1025490	15879
24	1051109	14166
25	1081369	14965		Tourniquet arm	R
26	1118788	15046
27	1166140	15401
28	1240198	13516
29	1261111	13853
30	1269743	14285
31	1267706	14263
32	1264564	13958
33	1264183	15943
34	1268743	18424
35	1255420	18109
36	1255172	18011
37	1225576	17404
38	1200005	15856
39	1201649	14703
40	1198764	14802
41	1176225	15047
42	1184922	14353
43	1122754	12846
44	1138042	13975
45	1104218	13253
46	1080165	16079
47	1054497	17679
48	1037950	15827
49	1035806	17999
50	1007558	14952
51	998338	14758
52	981946	15371
53	962529	14875
54	959680	14047
55	948176	14130
56	942545	13810
57	933393	13091
58	929421	13099
59	924061	14398
60	909393	13936
61	896681	17296
62	892393	17444
63	883665	17587
64	862481	13472
65	851632	13847
66	836096	12460
67	824599	15195
68	816201	13770
69	795836	13043
70	789581	12774
71	770248	12531
72	761396	12914
73	738783	16807
74	730200	16584
75	720821	15219
76	723938	17409
77	709866	13042
78	696928	14615
79	685489	13558
80	680493	13383
81	675291	13183
82	664494	14889
83	656344	13881
84	653731	13534
85	650433	13015
86	640653	12291
87	636149	12525
88	631673	12695
89	633864	13542
90	634808	16583
91	633662	14975
92	626299	13525
93	622538	14659
94	614385	13964
95	614691	13074
96	613565	13362
97	609862	12975
98	615800	13068
99	613643	12194
100	597903	12666
101	590973	13029
102	586978	12979
103	578142	13661
104	573495	14248
105	571796	15502
106	566530	17139
107	560924	17415
108	542015	13976
109	512273	17796
110	523126	24661
111	528006	25827
112	529491	28032
113	523660	29618
114	513489	25832
115	512614	29182
116	508406	32081
117	499619	33877
118	500251	36086
119	500418	41726
120	495706	41340
121	499969	114072
122	495156	256800
123	497489	399847
124	498667	501851
125	497857	577368
126	503018	642962
127	503048	689106
128	493967	739496
129	478374	733584
130	484965	756683
131	475004	762958
132	468155	750839
133	472211	732698
134	471571	738719
135	473525	748249
136	469426	749527
137	473129	781172
138	474148	783971
139	474107	781907
140	476186	786321
141	470690	793508
142	475995	793819
143	470294	795232
144	465536	787877
145	456430	774948
146	443873	751746
147	439126	752646
148	441063	750322
149	437277	747316
150	437894	740354
151	437061	738571
152	440098	743351
153	437850	736409
154	436325	744498
155	439845	747644
156	433049	752125
157	429856	756144
158	429891	760503
159	412821	750067
160	409144	744299
161	401080	735749
162	400427	725891
163	402469	718218
164	402371	715296
165	403384	718631
166	401197	718492
167	398244	721993
168	399998	724660
169	401855	734134
170	405438	741824
171	408657	735871
172	405781	733605
173	400939	731949
174	388743	720340
175	382415	710434
176	380032	703061
177	382440	702104
178	382972	695789
179	379394	682669
180	378108	680049
181	376454	680043
182	374180	668823
183	374620	674281
184	374628	672780
185	372277	679004
186	375074	679980
187	375608	682409
188	375525	679412
189	371806	679647
190	376033	677243
191	356605	662803
192	353453	657121
193	348603	648850
194	343749	646830
195	345846	638808
196	348849	637030
197	346577	631664
198	344785	627818
199	342560	624943
200	344395	624927
201	343440	620951
202	342743	618975
203	346076	617643
204	345391	613063
205	345203	615183
206	346218	613175
207	338678	611403
208	338615	605360
209	325949	584891
210	324685	584454
211	324043	576926
212	324228	578427
213	323395	577395
214	323814	573328
215	325014	572834
216	324896	575860
217	323593	575251

[truncated: 14 more sheets: 11, 12, 14, 15, 16, 17, 19, 20, 21, 22, 23, 24, 25, 26]
